# Supplementary material for: Functional and Combined Training Promote Body Recomposition and Lower Limb Strength in Postmenopausal Women: A Randomized Clinical Trial and a Time Course Analysis
Source: Healthcare (Basel). 2024 May 1;12(9):932. doi: 10.3390/healthcare12090932 (PMC11083855; doi:10.3390/healthcare12090932)
Supplement: Supplementary file 1 [file healthcare-12-00932-s001.zip]

Archive with 1 entries (1 files):
- healthcare-2972489-supplementary.pdf
